# Supplementary material for: Fabrication of Ternary Nanoparticles for Catalytic Ozonation to Treat Parabens: Mechanisms, Efficiency, and Effects on Ceratophyllum demersum L. and Eker Leiomyoma Tumor-3 Cells
Source: Nanomaterials (Basel). 2022 Oct 12;12(20):3573. doi: 10.3390/nano12203573 (PMC9610848; doi:10.3390/nano12203573)
Supplement: Supplementary file 1 [file nanomaterials-12-03573-s001.zip]

Archive with 1 entries (1 files):
- nanomaterials-1909789-supplementary.pdf
